# Supplementary material for: A heijunka study for the production of standard parts included in a customized finished product
Source: PLoS One. 2021 Dec 2;16(12):e0260515. doi: 10.1371/journal.pone.0260515 (PMC8638910; doi:10.1371/journal.pone.0260515)
Supplement: S1 Data — (XLSX) [file pone.0260515.s001.xlsx]

## Sheet: Sheet1
	ArrivalTime	ItemName	ItemType	Quantity
Arrival1	0	bfa598b8	1	800
Arrival2	0	da2e95c5	1	31
Arrival3	0	7709702a	1	2604
Arrival4	0	5084de1b	1	92
Arrival5	0	164f3e57	1	5067
Arrival6	0	5d5b46b9	1	3930
Arrival7	0	8e9eab80	1	476
Arrival8	0	0a7caa4e	1	423
Arrival9	0	0a2024f1	1	18
Arrival10	0	fdc22042	1	515
Arrival11	0	ea60273d	1	156
Arrival12	0	5458bbd8	1	2870
Arrival13	0	440a005c	1	87
Arrival14	0	69f30c55	1	578
Arrival15	0	8e1db2c1	1	104
Arrival16	0	ce0e0bac	1	220
Arrival17	0	8a682466	1	16
Arrival18	0	b81680bf	1	1191
Arrival19	0	a4ec103a	1	17
Arrival20	0	ee7bdbce	1	17
Arrival21	0	d523176c	1	36
Arrival22	0	171571d7	1	65
Arrival23	0	6d0e98af	1	18
Arrival24	0	0a6bc70f	1	20
Arrival25	0	df62be0f	1	30
Arrival26	0	a9fda678	1	20
Arrival27	0	ac99cd73	1	800
Arrival28	0	d3c10e83	1	300
Arrival29	0	c9e7bba9	1	2
Arrival30	0	b6f791ae	1	6
Arrival31	0	78f09344	1	23
Arrival32	0	be2d7b81	1	23
Arrival33	0	8dd05341	1	38
Arrival34	0	5922d620	1	46
Arrival35	0	2d22f47e	1	24
Arrival36	0	e0d2a37e	1	6
Arrival37	0	17e0f6cd	1	1092
Arrival38	0	92c22151	1	100
Arrival39	0	b05b663e	1	58
Arrival40	0	4d3af12f	1	51
Arrival41	0	171571d7	1	65
Arrival42	0	7274f861	1	6
Arrival43	0	e0d2a37e	1	6
Arrival44	0	740aa557	1	155
Arrival45	0	382f8639	1	155
Arrival46	0	692db1ea	1	1000
Arrival47	0	2d7afdda	1	424
Arrival48	0	e4c5c573	1	489
Arrival49	0	90c8b52c	1	607
Arrival50	0	c1e97f97	1	118
Arrival51	0	89a53eb9	1	12
Arrival52	0	c0f55869	1	437
Arrival53	0	85821771	1	210
Arrival54	0	c1331290	1	4
Arrival55	0	51c1de92	1	72
Arrival56	0	2347b885	1	156
Arrival57	0	13087ef8	1	16
Arrival58	0	bd528d95	1	16
Arrival59	0	48d4ef7f	1	16
Arrival60	0	2a52bc5a	1	77
Arrival61	0	517ad851	1	77
Arrival62	0	5860b8eb	1	78
Arrival63	0	2d6f7043	1	128
Arrival64	0	5c326bc5	1	26
Arrival65	0	d2006aa7	1	64
Arrival66	0	4da95049	1	48
Arrival67	0	2c5da0a7	1	8
Arrival68	0	d4cb4223	1	70
Arrival69	0	f9839fe0	1	6
Arrival70	0	1e6a7c51	1	6
Arrival71	0	3ab31e29	1	6
Arrival72	0	f64e706e	1	122
Arrival73	0	1dd88be9	1	122
Arrival74	0	d3765cb6	1	12
Arrival75	0	02e4882a	1	12
Arrival76	0	a6c53c98	1	315
Arrival77	0	0b8d20ba	1	68
Arrival78	0	d3c08bb0	1	68
Arrival79	0	7959310f	1	47
Arrival80	0	9355e2e0	1	321
Arrival81	0	0456a10f	1	300
Arrival82	0	5e660819	1	300
Arrival83	0	50dfc5f7	1	498
Arrival84	0	7838d8ac	1	177
Arrival85	0	78ac3e1b	1	39
Arrival86	0	970352d6	1	28
Arrival87	0	6fd349ca	1	6
Arrival88	0	d5768f0d	1	6
Arrival89	0	c32fabf7	1	6
Arrival90	0	16baad6c	1	312
Arrival91	0	f717ed7a	1	6
Arrival92	0	cbd97060	1	38
Arrival93	0	fdc2a0a3	1	14
Arrival94	0	cf4e8e61	1	984
Arrival95	0	50f51216	1	350
Arrival96	0	0fba2ff2	1	4
Arrival97	0	e7661b37	1	4
Arrival98	0	4340e879	1	12
Arrival99	0	dd0a1347	1	12
Arrival100	0	ec3436f8	1	41
Arrival101	0	0fba2ff2	1	4
Arrival102	0	4340e879	1	12
Arrival103	0	dd0a1347	1	12
Arrival104	0	30fe0f71	1	5
Arrival105	0	6af5cd0d	1	5
Arrival106	0	ec3436f8	1	41
Arrival107	0	213d862e	1	194
Arrival108	0	b4b9b2f6	1	194
Arrival109	0	8fc6ebbf	1	79
Arrival110	0	eda99e2a	1	15
Arrival111	0	6573441c	1	179
Arrival112	0	e9f620ef	1	150
Arrival113	0	e9f620ef	1	150
Arrival114	0	2469f275	1	68
Arrival115	0	2469f275	1	68
Arrival116	0	a1f90288	1	498
Arrival117	0	6204145b	1	15
Arrival118	0	4a56dfda	1	15
Arrival119	0	213d862e	1	194
Arrival120	0	a3fdc184	1	5
Arrival121	0	0b98046c	1	29
Arrival122	0	73c7e6c4	1	483
Arrival123	0	6722548f	1	36
Arrival124	0	13087ef8	1	16
Arrival125	0	bd528d95	1	16
Arrival126	0	48d4ef7f	1	16
Arrival127	0	39cc2455	1	146
Arrival128	0	2a52bc5a	1	77
Arrival129	0	517ad851	1	77
Arrival130	0	7959310f	1	47
Arrival131	0	517fed21	1	35
Arrival132	0	d53c8b5f	1	42
Arrival133	0	52b082eb	1	42
Arrival134	0	a8b81577	1	35
Arrival135	0	b748d2fa	1	42
Arrival136	0	3639846a	1	42
Arrival137	0	f958a58e	1	1004
Arrival138	0	16f6b67c	1	1004
Arrival139	0	f6e8e2ea	1	136
Arrival140	0	729fdeaf	1	100
Arrival141	0	b7f127d9	1	9
Arrival142	0	1fde9630	1	36
Arrival143	0	cbb1b97d	1	36
Arrival144	0	462ece31	1	3
Arrival145	0	ea509f4d	1	60
Arrival146	0	06a311d6	1	107
Arrival147	0	d9cdb867	1	19
Arrival148	0	835f8f7f	1	15
Arrival149	0	fe4dddee	1	4
Arrival150	0	a8282a92	1	4
Arrival151	0	b616d3c9	1	4
Arrival152	0	0dbe00d6	1	38
Arrival153	0	25d807fc	1	19
Arrival154	0	38bd747b	1	214
Arrival155	0	e56394b6	1	90
Arrival156	0	0d238611	1	90
Arrival157	0	768dbd81	1	15
Arrival158	0	b298c1cb	1	68
Arrival159	0	96c95cae	1	120
Arrival160	0	3d636add	1	120
Arrival161	0	ee9b3fb6	1	8
Arrival162	0	558f8792	1	8
Arrival163	0	22687acc	1	4
Arrival164	0	a08aa7f7	1	4
Arrival165	0	f41d4cc5	1	3
Arrival166	0	7c2d4b2b	1	3
Arrival167	0	906ff35e	1	3
Arrival168	0	99e5b217	1	4
Arrival169	0	ad4aed42	1	1
Arrival170	0	b55a18fc	1	1
Arrival171	0	f01fd78d	1	2
Arrival172	121	bfa598b8	1	1000
Arrival173	121	da2e95c5	1	536
Arrival174	121	7709702a	1	225
Arrival175	121	164f3e57	1	3308
Arrival176	121	5d5b46b9	1	1901
Arrival177	121	8e9eab80	1	431
Arrival178	121	0a7caa4e	1	194
Arrival179	121	fdc22042	1	472
Arrival180	121	ea60273d	1	252
Arrival181	121	edb4f7f9	1	2
Arrival182	121	8a1e2052	1	2
Arrival183	121	4bb786fe	1	4
Arrival184	121	5458bbd8	1	416
Arrival185	121	440a005c	1	86
Arrival186	121	69f30c55	1	819
Arrival187	121	ce0e0bac	1	1631
Arrival188	121	b81680bf	1	100
Arrival189	121	d523176c	1	38
Arrival190	121	171571d7	1	100
Arrival191	121	6d0e98af	1	19
Arrival192	121	0a6bc70f	1	27
Arrival193	121	df62be0f	1	28
Arrival194	121	ac99cd73	1	1000
Arrival195	121	c9e7bba9	1	3
Arrival196	121	78f09344	1	6
Arrival197	121	be2d7b81	1	6
Arrival198	121	8dd05341	1	46
Arrival199	121	ca97ae63	1	3
Arrival200	121	5922d620	1	12
Arrival201	121	2d22f47e	1	35
Arrival202	121	e0d2a37e	1	5
Arrival203	121	17e0f6cd	1	1091
Arrival204	121	b05b663e	1	47
Arrival205	121	4d3af12f	1	68
Arrival206	121	171571d7	1	100
Arrival207	121	c77680a5	1	10
Arrival208	121	d3979e33	1	20
Arrival209	121	7274f861	1	5
Arrival210	121	e0d2a37e	1	5
Arrival211	121	740aa557	1	104
Arrival212	121	382f8639	1	154
Arrival213	121	692db1ea	1	603
Arrival214	121	2d7afdda	1	763
Arrival215	121	e4c5c573	1	320
Arrival216	121	90c8b52c	1	878
Arrival217	121	89a53eb9	1	18
Arrival218	121	c0f55869	1	505
Arrival219	121	80a82aae	1	35
Arrival220	121	51c1de92	1	91
Arrival221	121	2347b885	1	252
Arrival222	121	0d0e0654	1	4
Arrival223	121	196f6cce	1	4
Arrival224	121	dfe5ec0a	1	14
Arrival225	121	13087ef8	1	26
Arrival226	121	bd528d95	1	26
Arrival227	121	48d4ef7f	1	26
Arrival228	121	5860b8eb	1	62
Arrival229	121	2d6f7043	1	174
Arrival230	121	5c326bc5	1	22
Arrival231	121	d2006aa7	1	87
Arrival232	121	4da95049	1	72
Arrival233	121	2c5da0a7	1	28
Arrival234	121	d4cb4223	1	47
Arrival235	121	ba4dc3f0	1	8
Arrival236	121	f9839fe0	1	2
Arrival237	121	1e6a7c51	1	2
Arrival238	121	3ab31e29	1	2
Arrival239	121	f64e706e	1	232
Arrival240	121	1dd88be9	1	232
Arrival241	121	d3765cb6	1	18
Arrival242	121	02e4882a	1	18
Arrival243	121	a6c53c98	1	472
Arrival244	121	fe98e966	1	12
Arrival245	121	b9ee7caf	1	12
Arrival246	121	0b8d20ba	1	76
Arrival247	121	d3c08bb0	1	76
Arrival248	121	0e9901bf	1	3
Arrival249	121	7959310f	1	166
Arrival250	121	9355e2e0	1	20
Arrival251	121	5e660819	1	200
Arrival252	121	50dfc5f7	1	444
Arrival253	121	7838d8ac	1	107
Arrival254	121	78ac3e1b	1	66
Arrival255	121	970352d6	1	18
Arrival256	121	009348b4	1	9
Arrival257	121	33b3563e	1	8
Arrival258	121	6fd349ca	1	16
Arrival259	121	c0fb4ffb	1	3
Arrival260	121	d5768f0d	1	9
Arrival261	121	486bdf3f	1	126
Arrival262	121	ed2ede41	1	126
Arrival263	121	a721dbce	1	4
Arrival264	121	c32fabf7	1	8
Arrival265	121	16baad6c	1	416
Arrival266	121	f717ed7a	1	6
Arrival267	121	924949a6	1	17
Arrival268	121	cbd97060	1	63
Arrival269	121	0fba2ff2	1	4
Arrival270	121	e7661b37	1	4
Arrival271	121	0fba2ff2	1	4
Arrival272	121	30fe0f71	1	105
Arrival273	121	6af5cd0d	1	105
Arrival274	121	6def02f3	1	4
Arrival275	121	8249f5e3	1	6
Arrival276	121	0b98046c	1	269
Arrival277	121	5b7774fa	1	40
Arrival278	121	13087ef8	1	26
Arrival279	121	bd528d95	1	26
Arrival280	121	48d4ef7f	1	26
Arrival281	121	39cc2455	1	40
Arrival282	121	7959310f	1	166
Arrival283	121	b748d2fa	1	49
Arrival284	121	3639846a	1	49
Arrival285	121	f958a58e	1	700
Arrival286	121	16f6b67c	1	600
Arrival287	121	ae269aa7	1	3
Arrival288	121	252d46a9	1	500
Arrival289	121	cb201eb4	1	300
Arrival290	121	1f6fafdc	1	1
Arrival291	121	72497647	1	240
Arrival292	121	45fd23e8	1	8
Arrival293	121	ea509f4d	1	825
Arrival294	121	c9ed4c29	1	44
Arrival295	121	06a311d6	1	54
Arrival296	121	c77680a5	1	10
Arrival297	121	914071f8	1	10
Arrival298	121	835f8f7f	1	15
Arrival299	121	fe4dddee	1	4
Arrival300	121	a8282a92	1	4
Arrival301	121	b616d3c9	1	4
Arrival302	121	0dbe00d6	1	38
Arrival303	121	25d807fc	1	19
Arrival304	121	38bd747b	1	108
Arrival305	121	50b1bd43	1	100
Arrival306	121	2cf0f596	1	4
Arrival307	241	bfa598b8	1	800
Arrival308	241	da2e95c5	1	66
Arrival309	241	7709702a	1	738
Arrival310	241	5084de1b	1	308
Arrival311	241	164f3e57	1	3348
Arrival312	241	5d5b46b9	1	2352
Arrival313	241	8e9eab80	1	144
Arrival314	241	0a7caa4e	1	190
Arrival315	241	0a2024f1	1	16
Arrival316	241	fdc22042	1	8
Arrival317	241	ea60273d	1	6
Arrival318	241	5458bbd8	1	428
Arrival319	241	440a005c	1	79
Arrival320	241	69f30c55	1	408
Arrival321	241	ce0e0bac	1	120
Arrival322	241	8a682466	1	44
Arrival323	241	b81680bf	1	232
Arrival324	241	a4ec103a	1	35
Arrival325	241	ee7bdbce	1	33
Arrival326	241	d523176c	1	57
Arrival327	241	171571d7	1	61
Arrival328	241	6d0e98af	1	9
Arrival329	241	0a6bc70f	1	15
Arrival330	241	df62be0f	1	17
Arrival331	241	ac99cd73	1	800
Arrival332	241	403ded56	1	200
Arrival333	241	b6f791ae	1	32
Arrival334	241	8dd05341	1	24
Arrival335	241	2d22f47e	1	98
Arrival336	241	e0d2a37e	1	22
Arrival337	241	17e0f6cd	1	113
Arrival338	241	b05b663e	1	35
Arrival339	241	4d3af12f	1	36
Arrival340	241	171571d7	1	61
Arrival341	241	d3979e33	1	80
Arrival342	241	7274f861	1	22
Arrival343	241	e0d2a37e	1	22
Arrival344	241	740aa557	1	12
Arrival345	241	382f8639	1	12
Arrival346	241	692db1ea	1	30
Arrival347	241	2d7afdda	1	787
Arrival348	241	90c8b52c	1	438
Arrival349	241	c1e97f97	1	328
Arrival350	241	89a53eb9	1	50
Arrival351	241	85821771	1	140
Arrival352	241	51c1de92	1	230
Arrival353	241	30ee5e43	1	1
Arrival354	241	a72de3d6	1	1
Arrival355	241	0d0e0654	1	40
Arrival356	241	196f6cce	1	40
Arrival357	241	13087ef8	1	10
Arrival358	241	bd528d95	1	10
Arrival359	241	48d4ef7f	1	10
Arrival360	241	2a52bc5a	1	1
Arrival361	241	517ad851	1	1
Arrival362	241	5860b8eb	1	264
Arrival363	241	2d6f7043	1	490
Arrival364	241	5c326bc5	1	124
Arrival365	241	d2006aa7	1	245
Arrival366	241	4da95049	1	128
Arrival367	241	d4cb4223	1	98
Arrival368	241	f9839fe0	1	6
Arrival369	241	1e6a7c51	1	6
Arrival370	241	3ab31e29	1	6
Arrival371	241	f64e706e	1	253
Arrival372	241	1dd88be9	1	253
Arrival373	241	d3765cb6	1	50
Arrival374	241	02e4882a	1	50
Arrival375	241	a1254b71	1	176
Arrival376	241	a6c53c98	1	8
Arrival377	241	0b8d20ba	1	54
Arrival378	241	d3c08bb0	1	54
Arrival379	241	9355e2e0	1	185
Arrival380	241	50dfc5f7	1	324
Arrival381	241	7f4cad4c	1	212
Arrival382	241	7838d8ac	1	317
Arrival383	241	78ac3e1b	1	149
Arrival384	241	970352d6	1	4
Arrival385	241	009348b4	1	36
Arrival386	241	33b3563e	1	35
Arrival387	241	6fd349ca	1	25
Arrival388	241	d5768f0d	1	29
Arrival389	241	c32fabf7	1	7
Arrival390	241	16baad6c	1	385
Arrival391	241	924949a6	1	71
Arrival392	241	cbd97060	1	95
Arrival393	241	fdc2a0a3	1	105
Arrival394	241	213d862e	1	21
Arrival395	241	b4b9b2f6	1	21
Arrival396	241	8fc6ebbf	1	5
Arrival397	241	6573441c	1	21
Arrival398	241	e9f620ef	1	5
Arrival399	241	e9f620ef	1	5
Arrival400	241	000c5bef	1	1
Arrival401	241	213d862e	1	21
Arrival402	241	8249f5e3	1	9
Arrival403	241	0b98046c	1	240
Arrival404	241	13087ef8	1	10
Arrival405	241	bd528d95	1	10
Arrival406	241	48d4ef7f	1	10
Arrival407	241	39cc2455	1	16
Arrival408	241	5d84a357	1	24
Arrival409	241	2a52bc5a	1	1
Arrival410	241	517ad851	1	1
Arrival411	241	642a1696	1	13
Arrival412	241	f958a58e	1	83
Arrival413	241	16f6b67c	1	83
Arrival414	241	a6cace8f	1	126
Arrival415	241	ae269aa7	1	9
Arrival416	241	fd5765aa	1	3
Arrival417	241	1f6fafdc	1	1
Arrival418	241	72497647	1	240
Arrival419	241	09c8b802	1	6
Arrival420	241	c77680a5	1	40
Arrival421	241	643a4555	1	276
Arrival422	241	efa84e1a	1	66
Arrival423	241	3eec7b40	1	66
Arrival424	241	3e46faac	1	8
Arrival425	241	c455ad40	1	1
Arrival426	361	bfa598b8	1	800
Arrival427	361	da2e95c5	1	133
Arrival428	361	7709702a	1	2345
Arrival429	361	5084de1b	1	130
Arrival430	361	164f3e57	1	5420
Arrival431	361	5d5b46b9	1	5334
Arrival432	361	8e9eab80	1	1027
Arrival433	361	0a7caa4e	1	128
Arrival434	361	0a2024f1	1	13
Arrival435	361	5458bbd8	1	1449
Arrival436	361	440a005c	1	64
Arrival437	361	69f30c55	1	409
Arrival438	361	ce0e0bac	1	322
Arrival439	361	8a682466	1	16
Arrival440	361	b81680bf	1	415
Arrival441	361	a4ec103a	1	15
Arrival442	361	ee7bdbce	1	14
Arrival443	361	d523176c	1	40
Arrival444	361	171571d7	1	86
Arrival445	361	6d0e98af	1	35
Arrival446	361	0a6bc70f	1	40
Arrival447	361	df62be0f	1	9
Arrival448	361	ac99cd73	1	800
Arrival449	361	d3c10e83	1	400
Arrival450	361	403ded56	1	400
Arrival451	361	b6f791ae	1	14
Arrival452	361	8dd05341	1	75
Arrival453	361	2d22f47e	1	57
Arrival454	361	e0d2a37e	1	10
Arrival455	361	b05b663e	1	36
Arrival456	361	4d3af12f	1	56
Arrival457	361	171571d7	1	86
Arrival458	361	7274f861	1	10
Arrival459	361	e0d2a37e	1	10
Arrival460	361	740aa557	1	12
Arrival461	361	382f8639	1	12
Arrival462	361	692db1ea	1	8
Arrival463	361	2d7afdda	1	806
Arrival464	361	e4c5c573	1	589
Arrival465	361	90c8b52c	1	407
Arrival466	361	c1e97f97	1	143
Arrival467	361	89a53eb9	1	62
Arrival468	361	057bb7b1	1	8
Arrival469	361	c1331290	1	6
Arrival470	361	51c1de92	1	289
Arrival471	361	30ee5e43	1	1
Arrival472	361	a72de3d6	1	1
Arrival473	361	7aaff152	1	1
Arrival474	361	13087ef8	1	20
Arrival475	361	bd528d95	1	20
Arrival476	361	48d4ef7f	1	20
Arrival477	361	2a52bc5a	1	1
Arrival478	361	517ad851	1	1
Arrival479	361	5860b8eb	1	36
Arrival480	361	2d6f7043	1	606
Arrival481	361	5c326bc5	1	6
Arrival482	361	d2006aa7	1	303
Arrival483	361	4da95049	1	120
Arrival484	361	d4cb4223	1	57
Arrival485	361	f9839fe0	1	6
Arrival486	361	1e6a7c51	1	6
Arrival487	361	3ab31e29	1	6
Arrival488	361	f64e706e	1	140
Arrival489	361	1dd88be9	1	140
Arrival490	361	d3765cb6	1	62
Arrival491	361	02e4882a	1	62
Arrival492	361	a1254b71	1	16
Arrival493	361	0b8d20ba	1	79
Arrival494	361	d3c08bb0	1	79
Arrival495	361	9355e2e0	1	262
Arrival496	361	0456a10f	1	800
Arrival497	361	5e660819	1	800
Arrival498	361	50dfc5f7	1	474
Arrival499	361	7838d8ac	1	277
Arrival500	361	78ac3e1b	1	133
Arrival501	361	970352d6	1	14
Arrival502	361	6fd349ca	1	22
Arrival503	361	d5768f0d	1	15
Arrival504	361	c32fabf7	1	16
Arrival505	361	16baad6c	1	208
Arrival506	361	cbd97060	1	75
Arrival507	361	fdc2a0a3	1	115
Arrival508	361	213d862e	1	45
Arrival509	361	b4b9b2f6	1	45
Arrival510	361	eda99e2a	1	15
Arrival511	361	6573441c	1	30
Arrival512	361	213d862e	1	45
Arrival513	361	8249f5e3	1	10
Arrival514	361	0b98046c	1	240
Arrival515	361	13087ef8	1	20
Arrival516	361	bd528d95	1	20
Arrival517	361	48d4ef7f	1	20
Arrival518	361	39cc2455	1	16
Arrival519	361	2a52bc5a	1	1
Arrival520	361	517ad851	1	1
Arrival521	361	642a1696	1	5
Arrival522	361	f958a58e	1	22
Arrival523	361	16f6b67c	1	22
Arrival524	361	a6cace8f	1	30
Arrival525	361	ae269aa7	1	6
Arrival526	361	fd5765aa	1	4
Arrival527	361	1f6fafdc	1	1
Arrival528	361	72497647	1	240
Arrival529	361	f2d889c2	1	16
Arrival530	361	60b49976	1	16
Arrival531	361	a4d101ef	1	4
Arrival532	361	711f1aa6	1	4
Arrival533	361	478e8dda	1	12
Arrival534	361	6210f4cd	1	6
Arrival535	361	2b007d62	1	12
Arrival536	361	50968787	1	12
Arrival537	361	6440b895	1	2
Arrival538	361	1f8847da	1	30
Arrival539	361	d9cdb867	1	2
Arrival540	361	6513f4b7	1	2
Arrival541	361	452a03b9	1	2
Arrival542	481	bfa598b8	1	600
Arrival543	481	da2e95c5	1	148
Arrival544	481	7709702a	1	2235
Arrival545	481	5084de1b	1	110
Arrival546	481	164f3e57	1	9107
Arrival547	481	5d5b46b9	1	4655
Arrival548	481	0a7caa4e	1	214
Arrival549	481	0a2024f1	1	20
Arrival550	481	fdc22042	1	24
Arrival551	481	ea60273d	1	240
Arrival552	481	5458bbd8	1	1797
Arrival553	481	440a005c	1	40
Arrival554	481	69f30c55	1	454
Arrival555	481	ce0e0bac	1	745
Arrival556	481	ab8636ca	1	100
Arrival557	481	8a682466	1	20
Arrival558	481	b81680bf	1	388
Arrival559	481	a4ec103a	1	25
Arrival560	481	ee7bdbce	1	20
Arrival561	481	d523176c	1	126
Arrival562	481	171571d7	1	102
Arrival563	481	6d0e98af	1	15
Arrival564	481	0a6bc70f	1	18
Arrival565	481	ac99cd73	1	600
Arrival566	481	d3c10e83	1	400
Arrival567	481	403ded56	1	400
Arrival568	481	c9e7bba9	1	3
Arrival569	481	b6f791ae	1	15
Arrival570	481	8dd05341	1	32
Arrival571	481	2d22f47e	1	41
Arrival572	481	e0d2a37e	1	5
Arrival573	481	17e0f6cd	1	752
Arrival574	481	b05b663e	1	29
Arrival575	481	4d3af12f	1	72
Arrival576	481	171571d7	1	102
Arrival577	481	7274f861	1	5
Arrival578	481	e0d2a37e	1	5
Arrival579	481	740aa557	1	9
Arrival580	481	382f8639	1	9
Arrival581	481	692db1ea	1	1300
Arrival582	481	2d7afdda	1	767
Arrival583	481	e4c5c573	1	1128
Arrival584	481	90c8b52c	1	446
Arrival585	481	c1e97f97	1	131
Arrival586	481	89a53eb9	1	36
Arrival587	481	c0f55869	1	573
Arrival588	481	80a82aae	1	38
Arrival589	481	85821771	1	140
Arrival590	481	c1331290	1	15
Arrival591	481	51c1de92	1	153
Arrival592	481	2347b885	1	240
Arrival593	481	0d0e0654	1	52
Arrival594	481	196f6cce	1	52
Arrival595	481	7aaff152	1	2
Arrival596	481	13087ef8	1	14
Arrival597	481	bd528d95	1	14
Arrival598	481	48d4ef7f	1	14
Arrival599	481	5860b8eb	1	230
Arrival600	481	2d6f7043	1	360
Arrival601	481	5c326bc5	1	109
Arrival602	481	d2006aa7	1	180
Arrival603	481	4da95049	1	64
Arrival604	481	d4cb4223	1	41
Arrival605	481	f64e706e	1	274
Arrival606	481	1dd88be9	1	274
Arrival607	481	d3765cb6	1	36
Arrival608	481	02e4882a	1	36
Arrival609	481	3b1a1cc6	1	48
Arrival610	481	a6c53c98	1	24
Arrival611	481	fe98e966	1	12
Arrival612	481	b9ee7caf	1	12
Arrival613	481	0b8d20ba	1	168
Arrival614	481	d3c08bb0	1	168
Arrival615	481	7959310f	1	12
Arrival616	481	9355e2e0	1	148
Arrival617	481	0456a10f	1	800
Arrival618	481	5e660819	1	800
Arrival619	481	50dfc5f7	1	1008
Arrival620	481	7f4cad4c	1	300
Arrival621	481	7838d8ac	1	313
Arrival622	481	78ac3e1b	1	148
Arrival623	481	970352d6	1	10
Arrival624	481	e9627342	1	46
Arrival625	481	706ec574	1	12
Arrival626	481	6fd349ca	1	16
Arrival627	481	d5768f0d	1	15
Arrival628	481	486bdf3f	1	120
Arrival629	481	ed2ede41	1	120
Arrival630	481	a721dbce	1	12
Arrival631	481	c32fabf7	1	12
Arrival632	481	68aa3249	1	2
Arrival633	481	cbd97060	1	32
Arrival634	481	fdc2a0a3	1	27
Arrival635	481	76053647	1	66
Arrival636	481	8a0e4e87	1	31
Arrival637	481	213d862e	1	48
Arrival638	481	b4b9b2f6	1	48
Arrival639	481	a4c6db77	1	2
Arrival640	481	6573441c	1	48
Arrival641	481	8fbb7c65	1	1
Arrival642	481	000c5bef	1	1
Arrival643	481	1a0aa440	1	3
Arrival644	481	213d862e	1	48
Arrival645	481	9d87c4d7	1	3
Arrival646	481	8249f5e3	1	10
Arrival647	481	0b98046c	1	269
Arrival648	481	9ef9f60e	1	2
Arrival649	481	5b7774fa	1	24
Arrival650	481	13087ef8	1	14
Arrival651	481	bd528d95	1	14
Arrival652	481	48d4ef7f	1	14
Arrival653	481	39cc2455	1	64
Arrival654	481	5d84a357	1	24
Arrival655	481	7959310f	1	12
Arrival656	481	f958a58e	1	4
Arrival657	481	16f6b67c	1	504
Arrival658	481	72497647	1	240
Arrival659	481	398775b4	1	28
Arrival660	481	f2d889c2	1	16
Arrival661	481	60b49976	1	16
Arrival662	481	a4d101ef	1	4
Arrival663	481	711f1aa6	1	4
Arrival664	481	478e8dda	1	6
Arrival665	481	6210f4cd	1	3
Arrival666	481	9fbc6a0f	1	24
Arrival667	481	145f2e3c	1	100
Arrival668	481	30c6a4d1	1	5
Arrival669	481	8a971f2e	1	5
Arrival670	481	b49c8e43	1	12
Arrival671	481	5418ad59	1	6
Arrival672	601	bfa598b8	1	1100
Arrival673	601	da2e95c5	1	49
Arrival674	601	7709702a	1	2725
Arrival675	601	5084de1b	1	66
Arrival676	601	164f3e57	1	6558
Arrival677	601	5d5b46b9	1	5108
Arrival678	601	8e9eab80	1	742
Arrival679	601	0a7caa4e	1	134
Arrival680	601	0a2024f1	1	12
Arrival681	601	5458bbd8	1	832
Arrival682	601	440a005c	1	75
Arrival683	601	69f30c55	1	566
Arrival684	601	ce0e0bac	1	1607
Arrival685	601	8a682466	1	12
Arrival686	601	b81680bf	1	100
Arrival687	601	a4ec103a	1	9
Arrival688	601	ee7bdbce	1	6
Arrival689	601	d523176c	1	64
Arrival690	601	171571d7	1	82
Arrival691	601	6d0e98af	1	17
Arrival692	601	0a6bc70f	1	22
Arrival693	601	df62be0f	1	4
Arrival694	601	ac99cd73	1	1100
Arrival695	601	66001c4b	1	20
Arrival696	601	916b8deb	1	20
Arrival697	601	d3c10e83	1	600
Arrival698	601	403ded56	1	600
Arrival699	601	b6f791ae	1	9
Arrival700	601	8dd05341	1	38
Arrival701	601	2d22f47e	1	40
Arrival702	601	e0d2a37e	1	5
Arrival703	601	b05b663e	1	37
Arrival704	601	4d3af12f	1	64
Arrival705	601	171571d7	1	82
Arrival706	601	7274f861	1	5
Arrival707	601	e0d2a37e	1	5
Arrival708	601	740aa557	1	8
Arrival709	601	382f8639	1	8
Arrival710	601	2d7afdda	1	417
Arrival711	601	e4c5c573	1	742
Arrival712	601	90c8b52c	1	573
Arrival713	601	c1e97f97	1	78
Arrival714	601	89a53eb9	1	81
Arrival715	601	c0f55869	1	29
Arrival716	601	057bb7b1	1	20
Arrival717	601	c1331290	1	9
Arrival718	601	51c1de92	1	194
Arrival719	601	7aaff152	1	3
Arrival720	601	13087ef8	1	14
Arrival721	601	bd528d95	1	14
Arrival722	601	48d4ef7f	1	14
Arrival723	601	5860b8eb	1	28
Arrival724	601	2d6f7043	1	390
Arrival725	601	d2006aa7	1	195
Arrival726	601	4da95049	1	56
Arrival727	601	d4cb4223	1	40
Arrival728	601	f9839fe0	1	4
Arrival729	601	1e6a7c51	1	4
Arrival730	601	3ab31e29	1	4
Arrival731	601	f64e706e	1	224
Arrival732	601	1dd88be9	1	224
Arrival733	601	d3765cb6	1	40
Arrival734	601	02e4882a	1	40
Arrival735	601	0b8d20ba	1	116
Arrival736	601	d3c08bb0	1	116
Arrival737	601	0e9901bf	1	15
Arrival738	601	7959310f	1	105
Arrival739	601	9355e2e0	1	15
Arrival740	601	0456a10f	1	1200
Arrival741	601	5e660819	1	1000
Arrival742	601	50dfc5f7	1	696
Arrival743	601	7838d8ac	1	109
Arrival744	601	78ac3e1b	1	159
Arrival745	601	970352d6	1	10
Arrival746	601	e9627342	1	14
Arrival747	601	6fd349ca	1	16
Arrival748	601	d5768f0d	1	14
Arrival749	601	c32fabf7	1	2
Arrival750	601	16baad6c	1	104
Arrival751	601	cbd97060	1	38
Arrival752	601	8a0e4e87	1	580
Arrival753	601	30fe0f71	1	105
Arrival754	601	6af5cd0d	1	105
Arrival755	601	8249f5e3	1	3
Arrival756	601	0b98046c	1	269
Arrival757	601	13087ef8	1	14
Arrival758	601	bd528d95	1	14
Arrival759	601	48d4ef7f	1	14
Arrival760	601	6971bf3d	1	40
Arrival761	601	9c2e591e	1	40
Arrival762	601	39cc2455	1	42
Arrival763	601	7959310f	1	105
Arrival764	601	72497647	1	240
Arrival765	601	398775b4	1	28
Arrival766	601	478e8dda	1	24
Arrival767	601	6210f4cd	1	12
Arrival768	601	9fbc6a0f	1	24
Arrival769	601	693c3fc4	1	4
Arrival770	601	fb7caa37	1	4
Arrival771	601	690196f6	1	2
Arrival772	601	693c3fc4	1	4
Arrival773	601	c9ed4c29	1	44
Arrival774	721	bfa598b8	1	1152
Arrival775	721	da2e95c5	1	135
Arrival776	721	7709702a	1	4159
Arrival777	721	5084de1b	1	382
Arrival778	721	164f3e57	1	7860
Arrival779	721	5d5b46b9	1	6574
Arrival780	721	8e9eab80	1	140
Arrival781	721	0a7caa4e	1	264
Arrival782	721	0a2024f1	1	16
Arrival783	721	ea60273d	1	88
Arrival784	721	5458bbd8	1	2124
Arrival785	721	440a005c	1	34
Arrival786	721	69f30c55	1	641
Arrival787	721	ab8636ca	1	422
Arrival788	721	8a682466	1	68
Arrival789	721	b81680bf	1	1015
Arrival790	721	a4ec103a	1	50
Arrival791	721	ee7bdbce	1	45
Arrival792	721	d523176c	1	42
Arrival793	721	171571d7	1	91
Arrival794	721	6d0e98af	1	43
Arrival795	721	0a6bc70f	1	58
Arrival796	721	ac99cd73	1	1152
Arrival797	721	d3c10e83	1	500
Arrival798	721	403ded56	1	400
Arrival799	721	b6f791ae	1	46
Arrival800	721	8dd05341	1	101
Arrival801	721	2d22f47e	1	158
Arrival802	721	e0d2a37e	1	78
Arrival803	721	b05b663e	1	53
Arrival804	721	4d3af12f	1	71
Arrival805	721	171571d7	1	91
Arrival806	721	7274f861	1	78
Arrival807	721	e0d2a37e	1	78
Arrival808	721	740aa557	1	2
Arrival809	721	382f8639	1	2
Arrival810	721	2d7afdda	1	450
Arrival811	721	90c8b52c	1	692
Arrival812	721	c1e97f97	1	448
Arrival813	721	050617af	1	22
Arrival814	721	89a53eb9	1	8
Arrival815	721	e719cd5e	1	24
Arrival816	721	057bb7b1	1	2
Arrival817	721	c1331290	1	6
Arrival818	721	51c1de92	1	78
Arrival819	721	7aaff152	1	4
Arrival820	721	13087ef8	1	14
Arrival821	721	bd528d95	1	14
Arrival822	721	48d4ef7f	1	14
Arrival823	721	5860b8eb	1	54
Arrival824	721	2d6f7043	1	92
Arrival825	721	832622ca	1	16
Arrival826	721	5c326bc5	1	5
Arrival827	721	d2006aa7	1	44
Arrival828	721	4da95049	1	80
Arrival829	721	d4cb4223	1	158
Arrival830	721	f9839fe0	1	4
Arrival831	721	1e6a7c51	1	4
Arrival832	721	3ab31e29	1	4
Arrival833	721	f64e706e	1	310
Arrival834	721	1dd88be9	1	310
Arrival835	721	d3765cb6	1	8
Arrival836	721	02e4882a	1	8
Arrival837	721	3b1a1cc6	1	126
Arrival838	721	0b8d20ba	1	60
Arrival839	721	d3c08bb0	1	60
Arrival840	721	46168c4e	1	18
Arrival841	721	9355e2e0	1	260
Arrival842	721	0456a10f	1	800
Arrival843	721	5e660819	1	800
Arrival844	721	50dfc5f7	1	300
Arrival845	721	7838d8ac	1	108
Arrival846	721	78ac3e1b	1	26
Arrival847	721	970352d6	1	8
Arrival848	721	e9627342	1	2
Arrival849	721	706ec574	1	24
Arrival850	721	d5768f0d	1	2
Arrival851	721	108e4b38	1	70
Arrival852	721	6eb2e475	1	72
Arrival853	721	926b16f5	1	12
Arrival854	721	cbd97060	1	101
Arrival855	721	fdc2a0a3	1	350
Arrival856	721	76053647	1	96
Arrival857	721	0fba2ff2	1	4
Arrival858	721	e7661b37	1	4
Arrival859	721	4a5caa12	1	4
Arrival860	721	0fba2ff2	1	4
Arrival861	721	4a5caa12	1	4
Arrival862	721	213d862e	1	165
Arrival863	721	b4b9b2f6	1	165
Arrival864	721	eda99e2a	1	23
Arrival865	721	6573441c	1	142
Arrival866	721	1a0aa440	1	2
Arrival867	721	213d862e	1	165
Arrival868	721	9d87c4d7	1	2
Arrival869	721	6def02f3	1	4
Arrival870	721	8249f5e3	1	10
Arrival871	721	0b98046c	1	300
Arrival872	721	6722548f	1	20
Arrival873	721	13087ef8	1	14
Arrival874	721	bd528d95	1	14
Arrival875	721	48d4ef7f	1	14
Arrival876	721	39cc2455	1	86
Arrival877	721	642a1696	1	1
Arrival878	721	7b2104a5	1	1
Arrival879	721	da3e86b0	1	1
Arrival880	721	2c8acd85	1	58
Arrival881	721	4c63e9f5	1	12
Arrival882	721	0ef74c1c	1	6
Arrival883	721	d2e75499	1	8
Arrival884	721	0d73c9b6	1	56
Arrival885	721	72497647	1	300
Arrival886	721	1fde9630	1	20
Arrival887	721	cbb1b97d	1	20
Arrival888	721	bb3f87af	1	40
Arrival889	721	478e8dda	1	6
Arrival890	721	6210f4cd	1	3
Arrival891	721	09c8b802	1	8
Arrival892	721	462ece31	1	4
Arrival893	721	38e7f196	1	20
Arrival894	721	9d8289af	1	20
Arrival895	721	95c77506	1	4
Arrival896	721	912bcb96	1	32
Arrival897	721	ea509f4d	1	160
Arrival898	841	bfa598b8	1	1000
Arrival899	841	da2e95c5	1	66
Arrival900	841	7709702a	1	3826
Arrival901	841	5084de1b	1	584
Arrival902	841	164f3e57	1	8314
Arrival903	841	5d5b46b9	1	6646
Arrival904	841	8e9eab80	1	233
Arrival905	841	0a7caa4e	1	296
Arrival906	841	0a2024f1	1	44
Arrival907	841	fdc22042	1	16
Arrival908	841	ea60273d	1	404
Arrival909	841	4bb786fe	1	2
Arrival910	841	5458bbd8	1	1270
Arrival911	841	440a005c	1	67
Arrival912	841	69f30c55	1	512
Arrival913	841	8e1db2c1	1	220
Arrival914	841	ce0e0bac	1	1421
Arrival915	841	ec6a788f	1	10
Arrival916	841	bcdfe53f	1	10
Arrival917	841	8a682466	1	125
Arrival918	841	b81680bf	1	608
Arrival919	841	a4ec103a	1	83
Arrival920	841	ee7bdbce	1	88
Arrival921	841	d523176c	1	67
Arrival922	841	171571d7	1	35
Arrival923	841	df62be0f	1	3
Arrival924	841	ac99cd73	1	1000
Arrival925	841	b6f791ae	1	60
Arrival926	841	8dd05341	1	59
Arrival927	841	2d22f47e	1	28
Arrival928	841	e0d2a37e	1	4
Arrival929	841	b05b663e	1	39
Arrival930	841	4d3af12f	1	31
Arrival931	841	171571d7	1	35
Arrival932	841	7274f861	1	4
Arrival933	841	e0d2a37e	1	4
Arrival934	841	740aa557	1	3
Arrival935	841	382f8639	1	3
Arrival936	841	2d7afdda	1	358
Arrival937	841	e4c5c573	1	112
Arrival938	841	90c8b52c	1	494
Arrival939	841	c1e97f97	1	662
Arrival940	841	050617af	1	56
Arrival941	841	89a53eb9	1	43
Arrival942	841	80a82aae	1	12
Arrival943	841	85821771	1	30
Arrival944	841	c1331290	1	18
Arrival945	841	51c1de92	1	204
Arrival946	841	2347b885	1	404
Arrival947	841	0d0e0654	1	8
Arrival948	841	196f6cce	1	8
Arrival949	841	7aaff152	1	5
Arrival950	841	13087ef8	1	8
Arrival951	841	bd528d95	1	8
Arrival952	841	48d4ef7f	1	8
Arrival953	841	2a52bc5a	1	4
Arrival954	841	517ad851	1	4
Arrival955	841	5860b8eb	1	42
Arrival956	841	2d6f7043	1	370
Arrival957	841	d2006aa7	1	185
Arrival958	841	4da95049	1	328
Arrival959	841	d4cb4223	1	28
Arrival960	841	ba4dc3f0	1	4
Arrival961	841	f9839fe0	1	14
Arrival962	841	1e6a7c51	1	14
Arrival963	841	3ab31e29	1	14
Arrival964	841	f64e706e	1	234
Arrival965	841	1dd88be9	1	234
Arrival966	841	d3765cb6	1	41
Arrival967	841	02e4882a	1	41
Arrival968	841	3b1a1cc6	1	166
Arrival969	841	a6c53c98	1	8
Arrival970	841	0b8d20ba	1	56
Arrival971	841	d3c08bb0	1	56
Arrival972	841	46168c4e	1	15
Arrival973	841	7959310f	1	105
Arrival974	841	9355e2e0	1	170
Arrival975	841	0456a10f	1	600
Arrival976	841	5e660819	1	600
Arrival977	841	50dfc5f7	1	318
Arrival978	841	7838d8ac	1	134
Arrival979	841	78ac3e1b	1	46
Arrival980	841	970352d6	1	4
Arrival981	841	6fd349ca	1	10
Arrival982	841	d5768f0d	1	10
Arrival983	841	486bdf3f	1	88
Arrival984	841	ed2ede41	1	88
Arrival985	841	16baad6c	1	3
Arrival986	841	108e4b38	1	28
Arrival987	841	6eb2e475	1	30
Arrival988	841	926b16f5	1	10
Arrival989	841	cbd97060	1	59
Arrival990	841	fdc2a0a3	1	46
Arrival991	841	0fba2ff2	1	10
Arrival992	841	e7661b37	1	10
Arrival993	841	4340e879	1	3
Arrival994	841	dd0a1347	1	3
Arrival995	841	0fba2ff2	1	10
Arrival996	841	4340e879	1	3
Arrival997	841	dd0a1347	1	3
Arrival998	841	30fe0f71	1	105
Arrival999	841	6af5cd0d	1	105
Arrival1000	841	8fc6ebbf	1	3
Arrival1001	841	e9f620ef	1	16
Arrival1002	841	e9f620ef	1	16
Arrival1003	841	a732bf03	1	6
Arrival1004	841	56d6187a	1	6
Arrival1005	841	6def02f3	1	10
Arrival1006	841	8249f5e3	1	8
Arrival1007	841	0b98046c	1	60
Arrival1008	841	6722548f	1	16
Arrival1009	841	5b7774fa	1	176
Arrival1010	841	13087ef8	1	8
Arrival1011	841	bd528d95	1	8
Arrival1012	841	48d4ef7f	1	8
Arrival1013	841	39cc2455	1	68
Arrival1014	841	5d84a357	1	24
Arrival1015	841	2a52bc5a	1	4
Arrival1016	841	517ad851	1	4
Arrival1017	841	7959310f	1	105
Arrival1018	841	517fed21	1	4
Arrival1019	841	a8b81577	1	4
Arrival1020	841	642a1696	1	8
Arrival1021	841	b748d2fa	1	10
Arrival1022	841	3639846a	1	10
Arrival1023	841	a6cace8f	1	8
Arrival1024	841	27de6994	1	2
Arrival1025	841	2c8acd85	1	160
Arrival1026	841	fd5765aa	1	22
Arrival1027	841	1f6fafdc	1	2
Arrival1028	841	a6cb263c	1	2
Arrival1029	841	b7f127d9	1	2
Arrival1030	841	088d89d2	1	2
Arrival1031	841	4c63e9f5	1	24
Arrival1032	841	0ef74c1c	1	12
Arrival1033	841	d2e75499	1	16
Arrival1034	841	0d73c9b6	1	148
Arrival1035	841	72497647	1	60
Arrival1036	841	398775b4	1	2
Arrival1037	841	f2d889c2	1	4
Arrival1038	841	52a03bf1	1	8
Arrival1039	841	60b49976	1	4
Arrival1040	841	a4d101ef	1	1
Arrival1041	841	711f1aa6	1	1
Arrival1042	841	6cd1bb71	1	4
Arrival1043	841	1a333b6f	1	2
Arrival1044	841	553d6c49	1	2
Arrival1045	841	45fd23e8	1	4
Arrival1046	961	bfa598b8	1	800
Arrival1047	961	da2e95c5	1	131
Arrival1048	961	7709702a	1	802
Arrival1049	961	5084de1b	1	517
Arrival1050	961	164f3e57	1	5892
Arrival1051	961	5d5b46b9	1	2965
Arrival1052	961	8e9eab80	1	100
Arrival1053	961	0a7caa4e	1	198
Arrival1054	961	0a2024f1	1	64
Arrival1055	961	fdc22042	1	124
Arrival1056	961	ea60273d	1	412
Arrival1057	961	5458bbd8	1	665
Arrival1058	961	440a005c	1	61
Arrival1059	961	69f30c55	1	521
Arrival1060	961	ce0e0bac	1	8
Arrival1061	961	8a682466	1	101
Arrival1062	961	b81680bf	1	288
Arrival1063	961	a4ec103a	1	80
Arrival1064	961	ee7bdbce	1	91
Arrival1065	961	d523176c	1	42
Arrival1066	961	171571d7	1	40
Arrival1067	961	df62be0f	1	4
Arrival1068	961	ac99cd73	1	800
Arrival1069	961	c9e7bba9	1	2
Arrival1070	961	b6f791ae	1	42
Arrival1071	961	8dd05341	1	82
Arrival1072	961	2d22f47e	1	5
Arrival1073	961	17e0f6cd	1	4837
Arrival1074	961	b05b663e	1	30
Arrival1075	961	4d3af12f	1	45
Arrival1076	961	171571d7	1	40
Arrival1077	961	740aa557	1	202
Arrival1078	961	382f8639	1	102
Arrival1079	961	692db1ea	1	3101
Arrival1080	961	2d7afdda	1	68
Arrival1081	961	90c8b52c	1	534
Arrival1082	961	c1e97f97	1	606
Arrival1083	961	89a53eb9	1	16
Arrival1084	961	c0f55869	1	640
Arrival1085	961	80a82aae	1	735
Arrival1086	961	85821771	1	58
Arrival1087	961	057bb7b1	1	4
Arrival1088	961	c1331290	1	29
Arrival1089	961	51c1de92	1	116
Arrival1090	961	2347b885	1	336
Arrival1091	961	30ee5e43	1	8
Arrival1092	961	a72de3d6	1	8
Arrival1093	961	0d0e0654	1	156
Arrival1094	961	196f6cce	1	156
Arrival1095	961	7aaff152	1	6
Arrival1096	961	13087ef8	1	6
Arrival1097	961	bd528d95	1	6
Arrival1098	961	48d4ef7f	1	6
Arrival1099	961	2a52bc5a	1	8
Arrival1100	961	517ad851	1	8
Arrival1101	961	5860b8eb	1	200
Arrival1102	961	2d6f7043	1	124
Arrival1103	961	5c326bc5	1	80
Arrival1104	961	d2006aa7	1	62
Arrival1105	961	d4cb4223	1	5
Arrival1106	961	f9839fe0	1	4
Arrival1107	961	1e6a7c51	1	4
Arrival1108	961	3ab31e29	1	4
Arrival1109	961	d3765cb6	1	14
Arrival1110	961	02e4882a	1	14
Arrival1111	961	3b1a1cc6	1	180
Arrival1112	961	a6c53c98	1	124
Arrival1113	961	7959310f	1	20
Arrival1114	961	9355e2e0	1	168
Arrival1115	961	0456a10f	1	800
Arrival1116	961	5e660819	1	600
Arrival1117	961	7838d8ac	1	194
Arrival1118	961	78ac3e1b	1	13
Arrival1119	961	970352d6	1	4
Arrival1120	961	e9627342	1	36
Arrival1121	961	486bdf3f	1	168
Arrival1122	961	ed2ede41	1	168
Arrival1123	961	a721dbce	1	140
Arrival1124	961	108e4b38	1	38
Arrival1125	961	6eb2e475	1	42
Arrival1126	961	f717ed7a	1	2
Arrival1127	961	fdc2a0a3	1	2
Arrival1128	961	8a0e4e87	1	186
Arrival1129	961	0fba2ff2	1	8
Arrival1130	961	e7661b37	1	8
Arrival1131	961	0fba2ff2	1	8
Arrival1132	961	a732bf03	1	6
Arrival1133	961	56d6187a	1	6
Arrival1134	961	6def02f3	1	8
Arrival1135	961	0b98046c	1	300
Arrival1136	961	6722548f	1	18
Arrival1137	961	5b7774fa	1	184
Arrival1138	961	13087ef8	1	6
Arrival1139	961	bd528d95	1	6
Arrival1140	961	48d4ef7f	1	6
Arrival1141	961	39cc2455	1	62
Arrival1142	961	2a52bc5a	1	8
Arrival1143	961	517ad851	1	8
Arrival1144	961	7959310f	1	20
Arrival1145	961	b748d2fa	1	12
Arrival1146	961	3639846a	1	12
Arrival1147	961	f958a58e	1	4350
Arrival1148	961	16f6b67c	1	5000
Arrival1149	961	f6e8e2ea	1	5
Arrival1150	961	27de6994	1	2
Arrival1151	961	729fdeaf	1	115
Arrival1152	961	252d46a9	1	1220
Arrival1153	961	cb201eb4	1	920
Arrival1154	961	2c8acd85	1	218
Arrival1155	961	fd5765aa	1	11
Arrival1156	961	a6cb263c	1	2
Arrival1157	961	b7f127d9	1	2
Arrival1158	961	4c63e9f5	1	36
Arrival1159	961	0ef74c1c	1	18
Arrival1160	961	d2e75499	1	24
Arrival1161	961	72497647	1	300
Arrival1162	961	1fde9630	1	12
Arrival1163	961	cbb1b97d	1	12
Arrival1164	961	f2d889c2	1	20
Arrival1165	961	bb3f87af	1	38
Arrival1166	961	60b49976	1	20
Arrival1167	961	a4d101ef	1	5
Arrival1168	961	711f1aa6	1	5
Arrival1169	961	706c7bd0	1	2
Arrival1170	1081	bfa598b8	1	1000
Arrival1171	1081	da2e95c5	1	75
Arrival1172	1081	7709702a	1	3269
Arrival1173	1081	5084de1b	1	616
Arrival1174	1081	164f3e57	1	8352
Arrival1175	1081	5d5b46b9	1	5335
Arrival1176	1081	8e9eab80	1	310
Arrival1177	1081	0a7caa4e	1	155
Arrival1178	1081	0a2024f1	1	146
Arrival1179	1081	fdc22042	1	6
Arrival1180	1081	9528372e	1	4
Arrival1181	1081	ea60273d	1	164
Arrival1182	1081	5458bbd8	1	242
Arrival1183	1081	440a005c	1	12
Arrival1184	1081	69f30c55	1	764
Arrival1185	1081	ce0e0bac	1	1449
Arrival1186	1081	ab8636ca	1	422
Arrival1187	1081	8a682466	1	110
Arrival1188	1081	b81680bf	1	42
Arrival1189	1081	a4ec103a	1	96
Arrival1190	1081	ee7bdbce	1	102
Arrival1191	1081	d523176c	1	33
Arrival1192	1081	171571d7	1	43
Arrival1193	1081	6d0e98af	1	32
Arrival1194	1081	0a6bc70f	1	42
Arrival1195	1081	df62be0f	1	3
Arrival1196	1081	ac99cd73	1	1000
Arrival1197	1081	d3c10e83	1	200
Arrival1198	1081	403ded56	1	200
Arrival1199	1081	c9e7bba9	1	2
Arrival1200	1081	b6f791ae	1	48
Arrival1201	1081	8dd05341	1	80
Arrival1202	1081	2d22f47e	1	246
Arrival1203	1081	d2eb745f	1	3
Arrival1204	1081	e0d2a37e	1	119
Arrival1205	1081	17e0f6cd	1	4836
Arrival1206	1081	b05b663e	1	52
Arrival1207	1081	4d3af12f	1	46
Arrival1208	1081	171571d7	1	43
Arrival1209	1081	7274f861	1	119
Arrival1210	1081	e0d2a37e	1	119
Arrival1211	1081	740aa557	1	202
Arrival1212	1081	382f8639	1	102
Arrival1213	1081	692db1ea	1	3100
Arrival1214	1081	2d7afdda	1	186
Arrival1215	1081	e4c5c573	1	184
Arrival1216	1081	90c8b52c	1	725
Arrival1217	1081	c1e97f97	1	761
Arrival1218	1081	89a53eb9	1	12
Arrival1219	1081	c0f55869	1	640
Arrival1220	1081	e719cd5e	1	8
Arrival1221	1081	c1331290	1	35
Arrival1222	1081	51c1de92	1	38
Arrival1223	1081	2347b885	1	160
Arrival1224	1081	7aaff152	1	7
Arrival1225	1081	13087ef8	1	20
Arrival1226	1081	bd528d95	1	20
Arrival1227	1081	48d4ef7f	1	20
Arrival1228	1081	5860b8eb	1	44
Arrival1229	1081	2d6f7043	1	60
Arrival1230	1081	cd72df91	1	8
Arrival1231	1081	d2006aa7	1	30
Arrival1232	1081	c090527b	1	4
Arrival1233	1081	4da95049	1	8
Arrival1234	1081	2c5da0a7	1	8
Arrival1235	1081	d4cb4223	1	246
Arrival1236	1081	f9839fe0	1	4
Arrival1237	1081	1e6a7c51	1	4
Arrival1238	1081	3ab31e29	1	4
Arrival1239	1081	f64e706e	1	88
Arrival1240	1081	1dd88be9	1	88
Arrival1241	1081	d3765cb6	1	10
Arrival1242	1081	02e4882a	1	10
Arrival1243	1081	3b1a1cc6	1	516
Arrival1244	1081	a6c53c98	1	2
Arrival1245	1081	fe98e966	1	8
Arrival1246	1081	b9ee7caf	1	8
Arrival1247	1081	0b8d20ba	1	42
Arrival1248	1081	d3c08bb0	1	42
Arrival1249	1081	46168c4e	1	6
Arrival1250	1081	7959310f	1	113
Arrival1251	1081	9355e2e0	1	108
Arrival1252	1081	0456a10f	1	200
Arrival1253	1081	5e660819	1	400
Arrival1254	1081	50dfc5f7	1	252
Arrival1255	1081	7f4cad4c	1	300
Arrival1256	1081	78ac3e1b	1	26
Arrival1257	1081	970352d6	1	24
Arrival1258	1081	706ec574	1	8
Arrival1259	1081	6fd349ca	1	4
Arrival1260	1081	d5768f0d	1	4
Arrival1261	1081	486bdf3f	1	81
Arrival1262	1081	ed2ede41	1	81
Arrival1263	1081	16baad6c	1	3
Arrival1264	1081	108e4b38	1	20
Arrival1265	1081	6eb2e475	1	24
Arrival1266	1081	926b16f5	1	4
Arrival1267	1081	cbd97060	1	80
Arrival1268	1081	76053647	1	522
Arrival1269	1081	0fba2ff2	1	4
Arrival1270	1081	e7661b37	1	4
Arrival1271	1081	4340e879	1	12
Arrival1272	1081	dd0a1347	1	12
Arrival1273	1081	4a5caa12	1	64
Arrival1274	1081	d2eb745f	1	3
Arrival1275	1081	ec3436f8	1	41
Arrival1276	1081	0fba2ff2	1	4
Arrival1277	1081	4340e879	1	12
Arrival1278	1081	dd0a1347	1	12
Arrival1279	1081	30fe0f71	1	105
Arrival1280	1081	6af5cd0d	1	105
Arrival1281	1081	4a5caa12	1	64
Arrival1282	1081	d2eb745f	1	3
Arrival1283	1081	9b04e2c7	1	3
Arrival1284	1081	ec3436f8	1	41
Arrival1285	1081	8fc6ebbf	1	29
Arrival1286	1081	000c5bef	1	1
Arrival1287	1081	6def02f3	1	4
Arrival1288	1081	8249f5e3	1	2
Arrival1289	1081	0b98046c	1	180
Arrival1290	1081	13087ef8	1	20
Arrival1291	1081	bd528d95	1	20
Arrival1292	1081	48d4ef7f	1	20
Arrival1293	1081	39cc2455	1	76
Arrival1294	1081	5d84a357	1	24
Arrival1295	1081	7959310f	1	113
Arrival1296	1081	642a1696	1	2
Arrival1297	1081	f958a58e	1	4350
Arrival1298	1081	16f6b67c	1	5000
Arrival1299	1081	f6e8e2ea	1	5
Arrival1300	1081	a6cace8f	1	6
Arrival1301	1081	729fdeaf	1	115
Arrival1302	1081	252d46a9	1	1220
Arrival1303	1081	cb201eb4	1	920
Arrival1304	1081	2c8acd85	1	116
Arrival1305	1081	e9726d51	1	1
Arrival1306	1081	1f6fafdc	1	1
Arrival1307	1081	a6cb263c	1	2
Arrival1308	1081	b7f127d9	1	1
Arrival1309	1081	088d89d2	1	1
Arrival1310	1081	4c63e9f5	1	24
Arrival1311	1081	0ef74c1c	1	12
Arrival1312	1081	d2e75499	1	16
Arrival1313	1081	0d73c9b6	1	112
Arrival1314	1081	b4ae2f56	1	1
Arrival1315	1081	05e083e7	1	2
Arrival1316	1081	6193564d	1	1
Arrival1317	1081	1c5633c7	1	1
Arrival1318	1081	72497647	1	180
Arrival1319	1081	f2d889c2	1	12
Arrival1320	1081	417a0b91	1	12
Arrival1321	1081	1eadc82d	1	1
Arrival1322	1081	60b49976	1	12
Arrival1323	1081	a4d101ef	1	3
Arrival1324	1081	711f1aa6	1	3
Arrival1325	1201	bfa598b8	1	1000
Arrival1326	1201	da2e95c5	1	117
Arrival1327	1201	7709702a	1	632
Arrival1328	1201	384b3f0e	1	20
Arrival1329	1201	5084de1b	1	401
Arrival1330	1201	164f3e57	1	4310
Arrival1331	1201	5d5b46b9	1	3423
Arrival1332	1201	8e9eab80	1	1
Arrival1333	1201	0a7caa4e	1	194
Arrival1334	1201	0a2024f1	1	84
Arrival1335	1201	fdc22042	1	128
Arrival1336	1201	5458bbd8	1	526
Arrival1337	1201	440a005c	1	39
Arrival1338	1201	69f30c55	1	601
Arrival1339	1201	8e1db2c1	1	68
Arrival1340	1201	8a682466	1	79
Arrival1341	1201	b81680bf	1	300
Arrival1342	1201	a4ec103a	1	67
Arrival1343	1201	ee7bdbce	1	66
Arrival1344	1201	d523176c	1	27
Arrival1345	1201	171571d7	1	77
Arrival1346	1201	6d0e98af	1	44
Arrival1347	1201	0a6bc70f	1	49
Arrival1348	1201	df62be0f	1	3
Arrival1349	1201	ac99cd73	1	1000
Arrival1350	1201	d3c10e83	1	400
Arrival1351	1201	403ded56	1	400
Arrival1352	1201	b6f791ae	1	32
Arrival1353	1201	ed89dc21	1	155
Arrival1354	1201	78f09344	1	12
Arrival1355	1201	be2d7b81	1	12
Arrival1356	1201	8dd05341	1	97
Arrival1357	1201	5922d620	1	24
Arrival1358	1201	2d22f47e	1	14
Arrival1359	1201	d2eb745f	1	2
Arrival1360	1201	17e0f6cd	1	4
Arrival1361	1201	b05b663e	1	67
Arrival1362	1201	4d3af12f	1	72
Arrival1363	1201	171571d7	1	77
Arrival1364	1201	c77680a5	1	115
Arrival1365	1201	d3979e33	1	230
Arrival1366	1201	740aa557	1	1
Arrival1367	1201	382f8639	1	1
Arrival1368	1201	2d7afdda	1	2
Arrival1369	1201	90c8b52c	1	581
Arrival1370	1201	c1e97f97	1	518
Arrival1371	1201	89a53eb9	1	6
Arrival1372	1201	c0f55869	1	29
Arrival1373	1201	85821771	1	135
Arrival1374	1201	e719cd5e	1	8
Arrival1375	1201	c1331290	1	12
Arrival1376	1201	51c1de92	1	23
Arrival1377	1201	0d0e0654	1	36
Arrival1378	1201	196f6cce	1	36
Arrival1379	1201	7aaff152	1	8
Arrival1380	1201	13087ef8	1	14
Arrival1381	1201	bd528d95	1	14
Arrival1382	1201	48d4ef7f	1	14
Arrival1383	1201	5860b8eb	1	106
Arrival1384	1201	2d6f7043	1	40
Arrival1385	1201	5c326bc5	1	28
Arrival1386	1201	d2006aa7	1	20
Arrival1387	1201	d4cb4223	1	38
Arrival1388	1201	f9839fe0	1	2
Arrival1389	1201	1e6a7c51	1	2
Arrival1390	1201	3ab31e29	1	2
Arrival1391	1201	d3765cb6	1	5
Arrival1392	1201	02e4882a	1	5
Arrival1393	1201	3b1a1cc6	1	36
Arrival1394	1201	a1254b71	1	136
Arrival1395	1201	a6c53c98	1	68
Arrival1396	1201	46168c4e	1	6
Arrival1397	1201	bde59958	1	108
Arrival1398	1201	f6a44df3	1	3
Arrival1399	1201	8edd257c	1	3
Arrival1400	1201	7959310f	1	3
Arrival1401	1201	9355e2e0	1	94
Arrival1402	1201	0456a10f	1	1000
Arrival1403	1201	5e660819	1	800
Arrival1404	1201	7f4cad4c	1	212
Arrival1405	1201	7838d8ac	1	82
Arrival1406	1201	78ac3e1b	1	32
Arrival1407	1201	970352d6	1	4
Arrival1408	1201	3c1408da	1	216
Arrival1409	1201	706ec574	1	8
Arrival1410	1201	6fd349ca	1	8
Arrival1411	1201	d5768f0d	1	6
Arrival1412	1201	acf5fee9	1	34
Arrival1413	1201	c2a6bb3d	1	34
Arrival1414	1201	1ce616e8	1	34
Arrival1415	1201	108e4b38	1	80
Arrival1416	1201	6eb2e475	1	84
Arrival1417	1201	926b16f5	1	4
Arrival1418	1201	f717ed7a	1	16
Arrival1419	1201	cbd97060	1	97
Arrival1420	1201	fdc2a0a3	1	478
Arrival1421	1201	76053647	1	32
Arrival1422	1201	8a0e4e87	1	34
Arrival1423	1201	0fba2ff2	1	6
Arrival1424	1201	e7661b37	1	6
Arrival1425	1201	4a5caa12	1	16
Arrival1426	1201	d2eb745f	1	2
Arrival1427	1201	0fba2ff2	1	6
Arrival1428	1201	4a5caa12	1	16
Arrival1429	1201	d2eb745f	1	2
Arrival1430	1201	9b04e2c7	1	2
Arrival1431	1201	213d862e	1	48
Arrival1432	1201	b4b9b2f6	1	48
Arrival1433	1201	6573441c	1	48
Arrival1434	1201	213d862e	1	48
Arrival1435	1201	6def02f3	1	6
Arrival1436	1201	0b98046c	1	29
Arrival1437	1201	13087ef8	1	14
Arrival1438	1201	bd528d95	1	14
Arrival1439	1201	48d4ef7f	1	14
Arrival1440	1201	39cc2455	1	56
Arrival1441	1201	7959310f	1	3
Arrival1442	1201	642a1696	1	14
Arrival1443	1201	f958a58e	1	4
Arrival1444	1201	16f6b67c	1	4
Arrival1445	1201	a6cace8f	1	2
Arrival1446	1201	2c8acd85	1	116
Arrival1447	1201	e9726d51	1	1
Arrival1448	1201	6c6277d0	1	155
Arrival1449	1201	0508864b	1	120
Arrival1450	1201	fd5765aa	1	19
Arrival1451	1201	ec36d223	1	60
Arrival1452	1201	1f6fafdc	1	1
Arrival1453	1201	a6cb263c	1	1
Arrival1454	1201	b7f127d9	1	1
Arrival1455	1201	088d89d2	1	1
Arrival1456	1201	4c63e9f5	1	24
Arrival1457	1201	0ef74c1c	1	12
Arrival1458	1201	d2e75499	1	16
Arrival1459	1201	0d73c9b6	1	112
Arrival1460	1201	b4ae2f56	1	1
Arrival1461	1201	21200112	1	100
Arrival1462	1201	77174a7d	1	50
Arrival1463	1201	05e083e7	1	1
Arrival1464	1201	6193564d	1	1
Arrival1465	1201	1c5633c7	1	1
Arrival1466	1201	c77680a5	1	115
Arrival1467	1321	bfa598b8	1	1
Arrival1468	1321	da2e95c5	1	116
Arrival1469	1321	7709702a	1	3624
Arrival1470	1321	384b3f0e	1	20
Arrival1471	1321	5084de1b	1	180
Arrival1472	1321	164f3e57	1	7062
Arrival1473	1321	5d5b46b9	1	5484
Arrival1474	1321	8e9eab80	1	219
Arrival1475	1321	0a7caa4e	1	218
Arrival1476	1321	0a2024f1	1	32
Arrival1477	1321	fdc22042	1	474
Arrival1478	1321	5458bbd8	1	1406
Arrival1479	1321	440a005c	1	101
Arrival1480	1321	69f30c55	1	715
Arrival1481	1321	8e1db2c1	1	408
Arrival1482	1321	ce0e0bac	1	167
Arrival1483	1321	8a682466	1	31
Arrival1484	1321	b81680bf	1	658
Arrival1485	1321	a4ec103a	1	31
Arrival1486	1321	ee7bdbce	1	28
Arrival1487	1321	d523176c	1	32
Arrival1488	1321	171571d7	1	46
Arrival1489	1321	6d0e98af	1	41
Arrival1490	1321	0a6bc70f	1	48
Arrival1491	1321	df62be0f	1	22
Arrival1492	1321	ac99cd73	1	1
Arrival1493	1321	d3c10e83	1	500
Arrival1494	1321	403ded56	1	500
Arrival1495	1321	c9e7bba9	1	5
Arrival1496	1321	b6f791ae	1	16
Arrival1497	1321	ed89dc21	1	186
Arrival1498	1321	8dd05341	1	105
Arrival1499	1321	2d22f47e	1	97
Arrival1500	1321	d2eb745f	1	9
Arrival1501	1321	e0d2a37e	1	45
Arrival1502	1321	17e0f6cd	1	204
Arrival1503	1321	b05b663e	1	44
Arrival1504	1321	4d3af12f	1	52
Arrival1505	1321	171571d7	1	46
Arrival1506	1321	c77680a5	1	138
Arrival1507	1321	d3979e33	1	276
Arrival1508	1321	7274f861	1	45
Arrival1509	1321	e0d2a37e	1	45
Arrival1510	1321	740aa557	1	103
Arrival1511	1321	382f8639	1	102
Arrival1512	1321	692db1ea	1	500
Arrival1513	1321	2d7afdda	1	76
Arrival1514	1321	e4c5c573	1	203
Arrival1515	1321	90c8b52c	1	340
Arrival1516	1321	c1e97f97	1	224
Arrival1517	1321	89a53eb9	1	14
Arrival1518	1321	c0f55869	1	68
Arrival1519	1321	85821771	1	57
Arrival1520	1321	e719cd5e	1	28
Arrival1521	1321	c1331290	1	7
Arrival1522	1321	51c1de92	1	67
Arrival1523	1321	30ee5e43	1	19
Arrival1524	1321	a72de3d6	1	19
Arrival1525	1321	0d0e0654	1	12
Arrival1526	1321	196f6cce	1	12
Arrival1527	1321	7aaff152	1	9
Arrival1528	1321	13087ef8	1	2
Arrival1529	1321	bd528d95	1	2
Arrival1530	1321	48d4ef7f	1	2
Arrival1531	1321	2a52bc5a	1	19
Arrival1532	1321	517ad851	1	19
Arrival1533	1321	5860b8eb	1	40
Arrival1534	1321	2d6f7043	1	118
Arrival1535	1321	5c326bc5	1	6
Arrival1536	1321	d2006aa7	1	59
Arrival1537	1321	4da95049	1	8
Arrival1538	1321	d4cb4223	1	97
Arrival1539	1321	f9839fe0	1	2
Arrival1540	1321	1e6a7c51	1	2
Arrival1541	1321	3ab31e29	1	2
Arrival1542	1321	f64e706e	1	60
Arrival1543	1321	1dd88be9	1	60
Arrival1544	1321	d3765cb6	1	14
Arrival1545	1321	02e4882a	1	14
Arrival1546	1321	3b1a1cc6	1	126
Arrival1547	1321	a1254b71	1	170
Arrival1548	1321	a6c53c98	1	408
Arrival1549	1321	0b8d20ba	1	33
Arrival1550	1321	d3c08bb0	1	33
Arrival1551	1321	46168c4e	1	21
Arrival1552	1321	f6a44df3	1	18
Arrival1553	1321	8edd257c	1	18
Arrival1554	1321	7959310f	1	18
Arrival1555	1321	9355e2e0	1	214
Arrival1556	1321	0456a10f	1	1000
Arrival1557	1321	5e660819	1	1000
Arrival1558	1321	50dfc5f7	1	1278
Arrival1559	1321	7838d8ac	1	84
Arrival1560	1321	78ac3e1b	1	245
Arrival1561	1321	970352d6	1	6
Arrival1562	1321	706ec574	1	28
Arrival1563	1321	6fd349ca	1	3
Arrival1564	1321	d5768f0d	1	4
Arrival1565	1321	acf5fee9	1	204
Arrival1566	1321	c2a6bb3d	1	204
Arrival1567	1321	1ce616e8	1	204
Arrival1568	1321	108e4b38	1	70
Arrival1569	1321	6eb2e475	1	72
Arrival1570	1321	926b16f5	1	14
Arrival1571	1321	f717ed7a	1	96
Arrival1572	1321	cbd97060	1	105
Arrival1573	1321	fdc2a0a3	1	350
Arrival1574	1321	76053647	1	112
Arrival1575	1321	0fba2ff2	1	9
Arrival1576	1321	e7661b37	1	9
Arrival1577	1321	d2eb745f	1	9
Arrival1578	1321	0fba2ff2	1	9
Arrival1579	1321	6f5ccc7a	1	16
Arrival1580	1321	d2eb745f	1	9
Arrival1581	1321	9b04e2c7	1	9
Arrival1582	1321	213d862e	1	93
Arrival1583	1321	b4b9b2f6	1	93
Arrival1584	1321	eda99e2a	1	15
Arrival1585	1321	6573441c	1	78
Arrival1586	1321	e9f620ef	1	180
Arrival1587	1321	e9f620ef	1	180
Arrival1588	1321	c72393f6	1	180
Arrival1589	1321	3b86f9a8	1	180
Arrival1590	1321	6204145b	1	180
Arrival1591	1321	4a56dfda	1	180
Arrival1592	1321	000c5bef	1	1
Arrival1593	1321	28cefd2b	1	10
Arrival1594	1321	213d862e	1	93
Arrival1595	1321	6def02f3	1	6
Arrival1596	1321	8249f5e3	1	1
Arrival1597	1321	13087ef8	1	2
Arrival1598	1321	bd528d95	1	2
Arrival1599	1321	48d4ef7f	1	2
Arrival1600	1321	39cc2455	1	18
Arrival1601	1321	7544e64c	1	100
Arrival1602	1321	5d84a357	1	24
Arrival1603	1321	2a52bc5a	1	19
Arrival1604	1321	517ad851	1	19
Arrival1605	1321	7959310f	1	18
Arrival1606	1321	642a1696	1	8
Arrival1607	1321	f958a58e	1	500
Arrival1608	1321	ae269aa7	1	10
Arrival1609	1321	252d46a9	1	270
Arrival1610	1321	cb201eb4	1	220
Arrival1611	1321	2c8acd85	1	58
Arrival1612	1321	6c6277d0	1	186
Arrival1613	1321	0508864b	1	144
Arrival1614	1321	fd5765aa	1	8
Arrival1615	1321	ec36d223	1	60
Arrival1616	1321	4c63e9f5	1	12
Arrival1617	1321	0ef74c1c	1	6
Arrival1618	1321	d2e75499	1	8
Arrival1619	1321	0d73c9b6	1	56
Arrival1620	1321	6193564d	1	60
Arrival1621	1321	1c5633c7	1	60
Arrival1622	1321	bef84076	1	504
Arrival1623	1321	9cc8ecac	1	504
Arrival1624	1321	70b86846	1	40
Arrival1625	1321	c77680a5	1	138
Arrival1626	1441	bfa598b8	1	1001
Arrival1627	1441	da2e95c5	1	272
Arrival1628	1441	7709702a	1	822
Arrival1629	1441	5084de1b	1	384
Arrival1630	1441	164f3e57	1	2817
Arrival1631	1441	5d5b46b9	1	2083
Arrival1632	1441	0a7caa4e	1	108
Arrival1633	1441	0a2024f1	1	84
Arrival1634	1441	5458bbd8	1	576
Arrival1635	1441	440a005c	1	69
Arrival1636	1441	69f30c55	1	40
Arrival1637	1441	ce0e0bac	1	102
Arrival1638	1441	8a682466	1	79
Arrival1639	1441	b81680bf	1	280
Arrival1640	1441	a4ec103a	1	65
Arrival1641	1441	ee7bdbce	1	55
Arrival1642	1441	171571d7	1	8
Arrival1643	1441	6d0e98af	1	20
Arrival1644	1441	0a6bc70f	1	20
Arrival1645	1441	df62be0f	1	12
Arrival1646	1441	ac99cd73	1	1001
Arrival1647	1441	66001c4b	1	50
Arrival1648	1441	916b8deb	1	50
Arrival1649	1441	b6f791ae	1	21
Arrival1650	1441	ed89dc21	1	93
Arrival1651	1441	8dd05341	1	40
Arrival1652	1441	2d22f47e	1	14
Arrival1653	1441	e0d2a37e	1	4
Arrival1654	1441	b05b663e	1	24
Arrival1655	1441	4d3af12f	1	6
Arrival1656	1441	171571d7	1	8
Arrival1657	1441	c77680a5	1	69
Arrival1658	1441	d3979e33	1	138
Arrival1659	1441	7274f861	1	4
Arrival1660	1441	e0d2a37e	1	4
Arrival1661	1441	740aa557	1	2
Arrival1662	1441	382f8639	1	2
Arrival1663	1441	2d7afdda	1	339
Arrival1664	1441	c1e97f97	1	479
Arrival1665	1441	89a53eb9	1	32
Arrival1666	1441	057bb7b1	1	5
Arrival1667	1441	c1331290	1	11
Arrival1668	1441	51c1de92	1	170
Arrival1669	1441	5860b8eb	1	152
Arrival1670	1441	2d6f7043	1	342
Arrival1671	1441	5c326bc5	1	60
Arrival1672	1441	d2006aa7	1	171
Arrival1673	1441	4da95049	1	48
Arrival1674	1441	d4cb4223	1	14
Arrival1675	1441	f9839fe0	1	2
Arrival1676	1441	1e6a7c51	1	2
Arrival1677	1441	3ab31e29	1	2
Arrival1678	1441	f64e706e	1	24
Arrival1679	1441	1dd88be9	1	24
Arrival1680	1441	d3765cb6	1	32
Arrival1681	1441	02e4882a	1	32
Arrival1682	1441	fe98e966	1	52
Arrival1683	1441	b9ee7caf	1	52
Arrival1684	1441	7959310f	1	52
Arrival1685	1441	9355e2e0	1	128
Arrival1686	1441	0456a10f	1	100
Arrival1687	1441	5e660819	1	100
Arrival1688	1441	7838d8ac	1	172
Arrival1689	1441	78ac3e1b	1	125
Arrival1690	1441	970352d6	1	8
Arrival1691	1441	e9627342	1	24
Arrival1692	1441	6fd349ca	1	3
Arrival1693	1441	d5768f0d	1	3
Arrival1694	1441	c32fabf7	1	6
Arrival1695	1441	16baad6c	1	312
Arrival1696	1441	108e4b38	1	60
Arrival1697	1441	6eb2e475	1	60
Arrival1698	1441	cbd97060	1	40
Arrival1699	1441	fdc2a0a3	1	350
Arrival1700	1441	8a0e4e87	1	48
Arrival1701	1441	213d862e	1	48
Arrival1702	1441	b4b9b2f6	1	48
Arrival1703	1441	a4c6db77	1	1
Arrival1704	1441	6573441c	1	48
Arrival1705	1441	8fbb7c65	1	1
Arrival1706	1441	1a0aa440	1	2
Arrival1707	1441	213d862e	1	48
Arrival1708	1441	9d87c4d7	1	2
Arrival1709	1441	6971bf3d	1	130
Arrival1710	1441	9c2e591e	1	130
Arrival1711	1441	39cc2455	1	34
Arrival1712	1441	5d84a357	1	24
Arrival1713	1441	7959310f	1	52
Arrival1714	1441	642a1696	1	4
Arrival1715	1441	6c6277d0	1	93
Arrival1716	1441	0508864b	1	72
Arrival1717	1441	1f6fafdc	1	6
Arrival1718	1441	c77680a5	1	69
Arrival1719	1561	bfa598b8	1	1001
Arrival1720	1561	da2e95c5	1	312
Arrival1721	1561	7709702a	1	894
Arrival1722	1561	5084de1b	1	384
Arrival1723	1561	164f3e57	1	3381
Arrival1724	1561	5d5b46b9	1	2401
Arrival1725	1561	0a7caa4e	1	255
Arrival1726	1561	0a2024f1	1	84
Arrival1727	1561	fdc22042	1	416
Arrival1728	1561	ea60273d	1	160
Arrival1729	1561	5458bbd8	1	576
Arrival1730	1561	440a005c	1	113
Arrival1731	1561	69f30c55	1	794
Arrival1732	1561	8e1db2c1	1	272
Arrival1733	1561	ce0e0bac	1	102
Arrival1734	1561	8a682466	1	79
Arrival1735	1561	b81680bf	1	308
Arrival1736	1561	a4ec103a	1	65
Arrival1737	1561	ee7bdbce	1	55
Arrival1738	1561	171571d7	1	68
Arrival1739	1561	6d0e98af	1	44
Arrival1740	1561	0a6bc70f	1	46
Arrival1741	1561	df62be0f	1	28
Arrival1742	1561	ac99cd73	1	1001
Arrival1743	1561	66001c4b	1	50
Arrival1744	1561	916b8deb	1	50
Arrival1745	1561	c9e7bba9	1	2
Arrival1746	1561	b6f791ae	1	21
Arrival1747	1561	ed89dc21	1	93
Arrival1748	1561	8dd05341	1	94
Arrival1749	1561	2d22f47e	1	14
Arrival1750	1561	d2eb745f	1	2
Arrival1751	1561	e0d2a37e	1	4
Arrival1752	1561	b05b663e	1	62
Arrival1753	1561	4d3af12f	1	65
Arrival1754	1561	171571d7	1	68
Arrival1755	1561	c77680a5	1	69
Arrival1756	1561	d3979e33	1	138
Arrival1757	1561	7274f861	1	4
Arrival1758	1561	e0d2a37e	1	4
Arrival1759	1561	740aa557	1	2
Arrival1760	1561	382f8639	1	2
Arrival1761	1561	2d7afdda	1	339
Arrival1762	1561	90c8b52c	1	675
Arrival1763	1561	c1e97f97	1	479
Arrival1764	1561	89a53eb9	1	32
Arrival1765	1561	057bb7b1	1	5
Arrival1766	1561	c1331290	1	11
Arrival1767	1561	51c1de92	1	170
Arrival1768	1561	2347b885	1	160
Arrival1769	1561	13087ef8	1	12
Arrival1770	1561	bd528d95	1	12
Arrival1771	1561	48d4ef7f	1	12
Arrival1772	1561	5860b8eb	1	280
Arrival1773	1561	2d6f7043	1	342
Arrival1774	1561	5c326bc5	1	106
Arrival1775	1561	d2006aa7	1	171
Arrival1776	1561	4da95049	1	48
Arrival1777	1561	d4cb4223	1	14
Arrival1778	1561	f9839fe0	1	2
Arrival1779	1561	1e6a7c51	1	2
Arrival1780	1561	3ab31e29	1	2
Arrival1781	1561	f64e706e	1	24
Arrival1782	1561	1dd88be9	1	24
Arrival1783	1561	d3765cb6	1	32
Arrival1784	1561	02e4882a	1	32
Arrival1785	1561	a6c53c98	1	416
Arrival1786	1561	fe98e966	1	112
Arrival1787	1561	b9ee7caf	1	112
Arrival1788	1561	f6a44df3	1	12
Arrival1789	1561	8edd257c	1	12
Arrival1790	1561	7959310f	1	124
Arrival1791	1561	9355e2e0	1	136
Arrival1792	1561	0456a10f	1	100
Arrival1793	1561	5e660819	1	100
Arrival1794	1561	7838d8ac	1	172
Arrival1795	1561	78ac3e1b	1	253
Arrival1796	1561	970352d6	1	44
Arrival1797	1561	e9627342	1	24
Arrival1798	1561	6fd349ca	1	3
Arrival1799	1561	d5768f0d	1	3
Arrival1800	1561	486bdf3f	1	80
Arrival1801	1561	ed2ede41	1	80
Arrival1802	1561	acf5fee9	1	136
Arrival1803	1561	c32fabf7	1	6
Arrival1804	1561	16baad6c	1	312
Arrival1805	1561	c2a6bb3d	1	136
Arrival1806	1561	1ce616e8	1	136
Arrival1807	1561	108e4b38	1	65
Arrival1808	1561	6eb2e475	1	66
Arrival1809	1561	f717ed7a	1	96
Arrival1810	1561	cbd97060	1	94
Arrival1811	1561	fdc2a0a3	1	350
Arrival1812	1561	8a0e4e87	1	48
Arrival1813	1561	0fba2ff2	1	3
Arrival1814	1561	e7661b37	1	3
Arrival1815	1561	d2eb745f	1	2
Arrival1816	1561	0fba2ff2	1	3
Arrival1817	1561	6f5ccc7a	1	18
Arrival1818	1561	d2eb745f	1	2
Arrival1819	1561	9b04e2c7	1	2
Arrival1820	1561	213d862e	1	48
Arrival1821	1561	b4b9b2f6	1	48
Arrival1822	1561	a4c6db77	1	1
Arrival1823	1561	6573441c	1	48
Arrival1824	1561	8fbb7c65	1	1
Arrival1825	1561	28cefd2b	1	15
Arrival1826	1561	1a0aa440	1	2
Arrival1827	1561	213d862e	1	48
Arrival1828	1561	9d87c4d7	1	2
Arrival1829	1561	6def02f3	1	2
Arrival1830	1561	13087ef8	1	12
Arrival1831	1561	bd528d95	1	12
Arrival1832	1561	48d4ef7f	1	12
Arrival1833	1561	6971bf3d	1	130
Arrival1834	1561	9c2e591e	1	130
Arrival1835	1561	39cc2455	1	206
Arrival1836	1561	5d84a357	1	24
Arrival1837	1561	7959310f	1	124
Arrival1838	1561	642a1696	1	36
Arrival1839	1561	2c8acd85	1	27
Arrival1840	1561	6c6277d0	1	93
Arrival1841	1561	0508864b	1	72
Arrival1842	1561	1f6fafdc	1	6
Arrival1843	1561	4c63e9f5	1	6
Arrival1844	1561	0ef74c1c	1	3
Arrival1845	1561	d2e75499	1	4
Arrival1846	1561	0d73c9b6	1	28
Arrival1847	1561	1879aa45	1	2
Arrival1848	1561	478e8dda	1	4
Arrival1849	1561	6210f4cd	1	8
Arrival1850	1561	c77680a5	1	69
Arrival1851	1681	7709702a	1	1718
Arrival1852	1681	5084de1b	1	402
Arrival1853	1681	164f3e57	1	5699
Arrival1854	1681	5d5b46b9	1	4906
Arrival1855	1681	8e9eab80	1	120
Arrival1856	1681	0a7caa4e	1	363
Arrival1857	1681	0a2024f1	1	96
Arrival1858	1681	fdc22042	1	808
Arrival1859	1681	5458bbd8	1	580
Arrival1860	1681	69f30c55	1	763
Arrival1861	1681	ce0e0bac	1	1606
Arrival1862	1681	ab8636ca	1	166
Arrival1863	1681	8a682466	1	144
Arrival1864	1681	b81680bf	1	493
Arrival1865	1681	a4ec103a	1	69
Arrival1866	1681	ee7bdbce	1	58
Arrival1867	1681	171571d7	1	107
Arrival1868	1681	6d0e98af	1	32
Arrival1869	1681	0a6bc70f	1	39
Arrival1870	1681	df62be0f	1	118
Arrival1871	1681	b6f791ae	1	42
Arrival1872	1681	8dd05341	1	79
Arrival1873	1681	2d22f47e	1	83
Arrival1874	1681	d2eb745f	1	4
Arrival1875	1681	e0d2a37e	1	32
Arrival1876	1681	17e0f6cd	1	3205
Arrival1877	1681	b05b663e	1	55
Arrival1878	1681	4d3af12f	1	103
Arrival1879	1681	171571d7	1	107
Arrival1880	1681	7274f861	1	31
Arrival1881	1681	e0d2a37e	1	32
Arrival1882	1681	740aa557	1	100
Arrival1883	1681	692db1ea	1	205
Arrival1884	1681	2d7afdda	1	583
Arrival1885	1681	90c8b52c	1	831
Arrival1886	1681	c1e97f97	1	834
Arrival1887	1681	c0f55869	1	300
Arrival1888	1681	85821771	1	77
Arrival1889	1681	e719cd5e	1	20
Arrival1890	1681	c1331290	1	10
Arrival1891	1681	13087ef8	1	14
Arrival1892	1681	bd528d95	1	14
Arrival1893	1681	48d4ef7f	1	14
Arrival1894	1681	5860b8eb	1	64
Arrival1895	1681	5c326bc5	1	10
Arrival1896	1681	4da95049	1	160
Arrival1897	1681	d4cb4223	1	83
Arrival1898	1681	f64e706e	1	34
Arrival1899	1681	1dd88be9	1	34
Arrival1900	1681	3b1a1cc6	1	90
Arrival1901	1681	a6c53c98	1	504
Arrival1902	1681	46168c4e	1	15
Arrival1903	1681	bde59958	1	16
Arrival1904	1681	7959310f	1	141
Arrival1905	1681	9355e2e0	1	223
Arrival1906	1681	7838d8ac	1	180
Arrival1907	1681	970352d6	1	26
Arrival1908	1681	3c1408da	1	32
Arrival1909	1681	706ec574	1	20
Arrival1910	1681	009348b4	1	1
Arrival1911	1681	33b3563e	1	3
Arrival1912	1681	6fd349ca	1	10
Arrival1913	1681	d5768f0d	1	10
Arrival1914	1681	c32fabf7	1	8
Arrival1915	1681	16baad6c	1	435
Arrival1916	1681	108e4b38	1	3
Arrival1917	1681	6eb2e475	1	5
Arrival1918	1681	926b16f5	1	10
Arrival1919	1681	f717ed7a	1	160
Arrival1920	1681	924949a6	1	4
Arrival1921	1681	cbd97060	1	83
Arrival1922	1681	fdc2a0a3	1	27
Arrival1923	1681	76053647	1	80
Arrival1924	1681	0fba2ff2	1	2
Arrival1925	1681	e7661b37	1	2
Arrival1926	1681	d2eb745f	1	4
Arrival1927	1681	0fba2ff2	1	2
Arrival1928	1681	30fe0f71	1	105
Arrival1929	1681	6af5cd0d	1	105
Arrival1930	1681	6f5ccc7a	1	8
Arrival1931	1681	d2eb745f	1	4
Arrival1932	1681	9b04e2c7	1	4
Arrival1933	1681	213d862e	1	48
Arrival1934	1681	b4b9b2f6	1	48
Arrival1935	1681	8fc6ebbf	1	4
Arrival1936	1681	6573441c	1	48
Arrival1937	1681	e9f620ef	1	4
Arrival1938	1681	e9f620ef	1	4
Arrival1939	1681	28cefd2b	1	5
Arrival1940	1681	1a0aa440	1	92
Arrival1941	1681	213d862e	1	48
Arrival1942	1681	9d87c4d7	1	90
Arrival1943	1681	6def02f3	1	2
Arrival1944	1681	13087ef8	1	14
Arrival1945	1681	bd528d95	1	14
Arrival1946	1681	48d4ef7f	1	14
Arrival1947	1681	39cc2455	1	674
Arrival1948	1681	7959310f	1	141
Arrival1949	1681	642a1696	1	4
Arrival1950	1681	b748d2fa	1	36
Arrival1951	1681	3639846a	1	36
Arrival1952	1681	f958a58e	1	1250
Arrival1953	1681	16f6b67c	1	3000
Arrival1954	1681	f6e8e2ea	1	5
Arrival1955	1681	28539502	1	24
Arrival1956	1681	9b154368	1	228
Arrival1957	1681	dd439e3f	1	12
Arrival1958	1681	60006a2b	1	54
Arrival1959	1681	60ded4eb	1	2
Arrival1960	1681	729fdeaf	1	5
Arrival1961	1681	15d81334	1	4
Arrival1962	1681	252d46a9	1	350
Arrival1963	1681	cb201eb4	1	100
Arrival1964	1681	7b2104a5	1	45
Arrival1965	1681	da3e86b0	1	45
Arrival1966	1681	169721ab	1	2
Arrival1967	1681	9c48418f	1	1
Arrival1968	1681	a288d0a4	1	1
Arrival1969	1681	70e3c9bd	1	17
Arrival1970	1681	61c6ce62	1	34
Arrival1971	1801	da2e95c5	1	5
Arrival1972	1801	7709702a	1	342
Arrival1973	1801	164f3e57	1	3901
Arrival1974	1801	5d5b46b9	1	3215
Arrival1975	1801	8e9eab80	1	60
Arrival1976	1801	0a7caa4e	1	186
Arrival1977	1801	0a2024f1	1	8
Arrival1978	1801	fdc22042	1	1130
Arrival1979	1801	69f30c55	1	611
Arrival1980	1801	ce0e0bac	1	166
Arrival1981	1801	ab8636ca	1	141
Arrival1982	1801	b81680bf	1	138
Arrival1983	1801	a4ec103a	1	4
Arrival1984	1801	ee7bdbce	1	4
Arrival1985	1801	d523176c	1	25
Arrival1986	1801	171571d7	1	78
Arrival1987	1801	6d0e98af	1	17
Arrival1988	1801	0a6bc70f	1	15
Arrival1989	1801	df62be0f	1	78
Arrival1990	1801	b6f791ae	1	1
Arrival1991	1801	8dd05341	1	46
Arrival1992	1801	2d22f47e	1	64
Arrival1993	1801	d2eb745f	1	7
Arrival1994	1801	e0d2a37e	1	2
Arrival1995	1801	17e0f6cd	1	200
Arrival1996	1801	b05b663e	1	39
Arrival1997	1801	4d3af12f	1	65
Arrival1998	1801	171571d7	1	78
Arrival1999	1801	7274f861	1	2
[truncated: 571 more rows]
