# Supplementary material for: A heijunka study for the production of standard parts included in a customized finished product
Source: PLoS One. 2021 Dec 2;16(12):e0260515. doi: 10.1371/journal.pone.0260515 (PMC8638910; doi:10.1371/journal.pone.0260515)
Supplement: S2 Data — (XLSX) [file pone.0260515.s002.xlsx]

## Sheet: Sheet1
	value	164f3e57	5d5b46b9	7709702a	5458bbd8	17e0f6cd	16f6b67c	ac99cd73	bfa598b8	ce0e0bac	f958a58e	69f30c55	90c8b52c	692db1ea	2d7afdda	0456a10f	5e660819	b81680bf	50dfc5f7	c1e97f97	16baad6c	8e9eab80	fdc22042	5084de1b	0a7caa4e	a6c53c98	e4c5c573	d3c10e83	2d6f7043	403ded56	252d46a9	9355e2e0	c0f55869	7f4cad4c	39cc2455	f64e706e	1dd88be9	7838d8ac	ea60273d	fdc2a0a3	da2e95c5	cb201eb4	2347b885	0b98046c	51c1de92	4da95049	72497647	5860b8eb	d2006aa7
storing_place		m	m	m	m	m	m	m	m	m	m	m	m	m	m	m	m	m	m	m	m	m	m	m	m	m	m	m	m	m	m	m	m	m	m	m	m	m	m	m	m	m	m	m	m	m	m	m	m
initial_value		0	0	0	0	0	0	0	0	0	0	0	0	0	0	0	0	0	0	0	0	0	0	0	0	0	0	0	0	0	0	0	0	0	0	0	0	0	0	0	0	0	0	0	0	0	0	0	0
max_level_at_storing_place		0	0	0	0	0	0	0	0	0	0	0	0	0	0	0	0	0	0	0	0	0	0	0	0	0	0	0	0	0	0	0	0	0	0	0	0	0	0	0	0	0	0	0	0	0	0	0	0
machine		M1	M1	M2	M3	M4	M1	M5	M1	M1	M1	M3	M4	M5	M6	M3	M3	M5	M3	M4	M5	M5	M1	M3	M3	M3	M6	M5	M1	M5	M1	M3	M4	M3	M1	M1	M1	M3	M1	M4	M1	M1	M3	M5	M4	M3	M4	M1	M1
processing_time		20	20	130	120	125	30	150	50	35	30	120	130	85	170	35	35	85	55	130	100	100	70	120	100	70	170	90	65	90	70	90	125	120	70	70	70	120	70	130	90	70	70	100	130	40	125	65	55
processing_time_unit		s	s	s	s	s	s	s	s	s	s	s	s	s	s	s	s	s	s	s	s	s	s	s	s	s	s	s	s	s	s	s	s	s	s	s	s	s	s	s	s	s	s	s	s	s	s	s	s
changover_time		3600	3600	3600	3600	3600	3600	3600	3600	3600	3600	3600	3600	3600	3600	3600	3600	3600	3600	3600	3600	3600	3600	3600	3600	3600	3600	3600	3600	3600	3600	3600	3600	3600	3600	3600	3600	3600	3600	3600	3600	3600	3600	3600	3600	3600	3600	3600	3600
changover_time_unit		s	s	s	s	s	s	s	s	s	s	s	s	s	s	s	s	s	s	s	s	s	s	s	s	s	s	s	s	s	s	s	s	s	s	s	s	s	s	s	s	s	s	s	s	s	s	s	s
exit_number		2	2	6	1	3	2	5	2	2	2	1	3	5	4	1	1	5	1	3	5	5	2	1	1	1	4	5	2	5	2	1	3	1	2	2	2	1	2	3	2	2	1	5	3	1	3	2	2
amount_of_levelled_production_order		5401	3891	1726	967	879	776	736	713	632	621	610	568	524	460	422	408	396	332	303	271	250	248	235	217	215	198	186	186	179	170	165	164	149	138	131	131	128	128	123	121	118	110	109	104	99	98	95	93
time_between_warehouse_level_control	120
count_production_in_progress	yes
levelled_production	no
save_charts_to_file	yes
save_charts_to_file_period	1
log_storing_places_state	yes
log_storing_places_state_period	1
[truncated: 303 more columns]
